# Supplementary material for: Powdery Mildew Decreases the Radial Growth of Oak Trees with Cumulative and Delayed Effects over Years
Source: PLoS One. 2016 May 13;11(5):e0155344. doi: 10.1371/journal.pone.0155344 (PMC4866782; doi:10.1371/journal.pone.0155344)
Supplement: S1 Table — Columns: Site, Provenance, Line number in the plot, Oak number in the line, Frost index in 2001 and 2002, Mean Infection index from May 18 to June 22 in 2001, Mean Infection from June 29 to August 23 in 2001 (taken as Infection index in 2001 in the data analyses), Infection index per year over 2002 to 2005, Basal Area per year over 1994 to 2012, Basal Area Increment per year over 1994 to 2012. (XLSX) [file pone.0155344.s005.xlsx]

## Sheet: Data
Site	Prov	Line	Oak	Frost2001	Frost2002	InfSpring2001	Inf2001	Inf2002	Inf2003	Inf2004	Inf2005	BA1994	BA1995	BA1996	BA1997	BA1998	BA1999	BA2000	BA2001	BA2002	BA2003	BA2004	BA2005	BA2006	BA2007	BA2008	BA2009	BA2010	BA2011	BA2012	BAI1994	BAI1995	BAI1996	BAI1997	BAI1998	BAI1999	BAI2000	BAI2001	BAI2002	BAI2003	BAI2004	BAI2005	BAI2006	BAI2007	BAI2008	BAI2009	BAI2010	BAI2011	BAI2012
B1	Bias	3	12	0	25	22.5	37.5	24.9	NA	NA	NA	NA	NA	0.21	1.43	1.97	3.23	4.68	6.2	7.6	9.06	10.88	11.64	12.54	16.3	19.96	23.2	24.63	26.17	27.53	NA	NA	0.21	1.23	0.54	1.26	1.45	1.52	1.4	1.46	1.82	0.76	0.9	3.75	3.66	3.24	1.43	1.54	1.36
B1	Bias	3	14	0	15	22.5	29.7	21	NA	NA	NA	NA	NA	0.16	1.71	3.17	6.01	11.08	15.97	18.75	21.78	25.2	27	28.26	29.91	33.25	37.44	39.46	40.79	42.91	NA	NA	0.16	1.55	1.46	2.84	5.07	4.89	2.78	3.03	3.42	1.8	1.26	1.66	3.33	4.19	2.02	1.34	2.12
B1	Bias	3	16	0	25	22.5	31.4	14.8	NA	NA	NA	NA	0.13	0.74	2.17	4.18	8.19	14.3	19.62	24.75	31.96	40.89	45.46	48.8	52.31	55.71	58.3	61.19	62.54	64.63	NA	0.13	0.61	1.43	2.01	4.01	6.11	5.32	5.13	7.21	8.93	4.57	3.33	3.52	3.39	2.59	2.89	1.35	2.09
B1	Bias	3	19	25	15	29	59.1	35.2	NA	NA	NA	NA	NA	NA	4.74	7.58	11.61	19.69	23.3	26.96	32.06	39.36	42.28	42.95	43.78	44.53	46.34	47.26	47.8	48.59	NA	NA	NA	2.73	2.84	4.03	8.07	3.61	3.66	5.1	7.29	2.92	0.67	0.83	0.75	1.81	0.92	0.54	0.79
B1	Bias	3	20	0	50	23	38.1	33.3	NA	NA	NA	NA	0.27	1.12	4.01	7.01	10.99	15.31	19.36	22.96	27.8	33.9	36.9	39.12	41.3	45.43	51.09	54.81	57.52	60.65	NA	0.27	0.85	2.88	3.01	3.98	4.31	4.05	3.6	4.84	6.11	3	2.21	2.18	4.13	5.66	3.72	2.71	3.13
B1	Bias	3	22	0	33	20	38.1	23.1	NA	NA	NA	NA	NA	NA	NA	1.55	2.35	4.06	5.72	6.58	7.62	9.42	10.59	11.29	12.87	14.77	16.92	17.94	18.5	19.06	NA	NA	NA	NA	0.77	0.8	1.7	1.66	0.86	1.04	1.79	1.17	0.7	1.57	1.9	2.15	1.02	0.56	0.56
B1	Bias	3	23	0	25	31.5	59.6	24.7	NA	NA	NA	NA	0.03	0.34	1.43	2.94	5.91	10.74	14.12	16.45	19.82	26.78	29.45	32.66	40.83	47.41	53.48	56.8	57.7	59.34	NA	0.03	0.31	1.09	1.51	2.97	4.83	3.38	2.33	3.36	6.96	2.66	3.21	8.17	6.57	6.07	3.32	0.9	1.65
B1	Bias	3	24	0	33	28.8	43.9	19.1	NA	NA	NA	NA	NA	NA	4.43	7.2	12.55	18.32	23.25	25.99	30.07	36.21	39.5	43.35	51.1	61.29	74.37	83.03	90.32	99.87	NA	NA	NA	3.64	2.77	5.34	5.78	4.93	2.74	4.08	6.15	3.29	3.85	7.75	10.19	13.08	8.65	7.3	9.55
B1	Bias	3	25	0	50	50.5	71.6	19.7	NA	NA	NA	NA	NA	0.06	0.58	1.19	3.09	6.8	9.41	10.97	12.23	13.64	14.1	14.67	15.49	16.83	17.89	18.56	18.94	19.23	NA	NA	0.06	0.54	0.61	1.9	3.71	2.61	1.56	1.25	1.42	0.46	0.57	0.82	1.34	1.06	0.67	0.37	0.29
B1	Bias	3	27	50	75	42.5	87.8	40.9	NA	NA	NA	NA	0.07	0.28	0.92	2.17	4.74	8.9	10.45	11.11	11.94	13.74	14.64	15.11	15.58	16.17	16.64	16.98	17.29	17.54	NA	0.07	0.21	0.64	1.26	2.57	4.16	1.55	0.66	0.83	1.8	0.91	0.47	0.47	0.6	0.47	0.34	0.31	0.25
B1	Bias	4	12	0	20	35	59.4	12	NA	NA	NA	NA	0.13	0.46	2.15	3.54	6.03	9.49	13.48	16.25	19.83	23.97	25.29	26.41	27.57	29.5	30.86	31.52	32.02	32.7	NA	0.13	0.33	1.7	1.39	2.49	3.45	3.99	2.77	3.58	4.14	1.32	1.12	1.16	1.94	1.35	0.66	0.5	0.68
B1	Bias	4	13	25	20	26.3	58.4	28.8	NA	NA	NA	NA	NA	0.73	2.99	4.7	7.67	13.21	17.93	21.81	27.61	36.44	40.04	45.37	56.21	66.68	77.83	87.79	99.71	116.38	NA	NA	0.73	2.26	1.71	2.97	5.53	4.73	3.88	5.79	8.83	3.6	5.33	10.84	10.46	11.16	9.96	11.92	16.67
B1	Bias	4	14	25	20	47.1	46.3	18.9	NA	NA	NA	NA	NA	0.28	1.2	2.21	3.64	9.18	13.01	15.55	19.33	24.97	27.15	28.54	31.94	36.95	42.91	46.63	49.27	53.23	NA	NA	0.28	0.92	1.01	1.43	5.55	3.83	2.54	3.78	5.64	2.17	1.39	3.41	5.01	5.96	3.72	2.63	3.97
B1	Bias	4	15	0	25	25.1	51.9	29.2	NA	NA	NA	NA	0.06	0.41	2.1	3.52	6.45	10.15	13.16	15.23	17.43	19.26	20.6	22.26	24.72	28.23	32.69	34.86	36.78	40.26	NA	0.06	0.35	1.69	1.42	2.93	3.7	3.01	2.07	2.21	1.83	1.34	1.67	2.46	3.5	4.46	2.17	1.92	3.48
B1	Bias	4	16	0	25	27	40	22.4	NA	NA	NA	NA	NA	NA	0.34	0.74	1.42	2.99	4.29	5.92	8.4	10.85	12.12	13.92	18.83	24.49	31.5	34.32	35.77	40.65	NA	NA	NA	0.34	0.4	0.69	1.57	1.3	1.63	2.48	2.46	1.26	1.8	4.91	5.66	7.01	2.82	1.45	4.89
B1	Bias	4	17	0	25	25.7	41.6	11.6	NA	NA	NA	NA	NA	0.25	0.91	2.35	4.81	8.33	11.31	13.44	16.22	18.18	19.5	20.68	24.74	29.43	32.25	33.98	35.44	37.56	NA	NA	0.25	0.66	1.44	2.46	3.52	2.97	2.14	2.78	1.96	1.32	1.18	4.06	4.69	2.82	1.73	1.45	2.13
B1	Bias	4	19	0	50	20	28.1	12.8	NA	NA	NA	NA	NA	1.35	3.71	5.73	10.92	18.41	27.43	34.94	42.42	47.86	50.58	52.51	55.48	58.4	61.46	63.11	64.67	66.62	NA	NA	1.35	2.35	2.02	5.19	7.49	9.02	7.51	7.48	5.44	2.72	1.93	2.97	2.91	3.07	1.65	1.56	1.95
B1	Bias	4	20	25	50	24.5	60.3	32	NA	NA	NA	NA	0.03	0.13	0.69	1.13	2.19	4.21	5.56	6.64	7.83	9.31	9.85	10.53	11.69	14.07	16.21	17.32	18.09	18.68	NA	0.03	0.1	0.55	0.44	1.06	2.03	1.35	1.08	1.19	1.48	0.54	0.69	1.16	2.38	2.14	1.11	0.77	0.59
B1	Bias	4	22	50	50	52.8	74.1	35.9	NA	NA	NA	NA	0.07	0.25	1.7	2.81	5.99	11.16	13.46	14.75	17.86	24.11	26.81	29.76	37.3	44.25	53.76	60.87	69.2	75.54	NA	0.07	0.18	1.44	1.11	3.18	5.18	2.3	1.29	3.11	6.25	2.7	2.94	7.55	6.95	9.51	7.11	8.33	6.34
B1	Bias	4	23	50	40	37.5	62.2	34.3	NA	NA	NA	NA	NA	0.44	1.37	1.72	2.66	4.72	5.58	6.03	6.9	7.47	8.12	8.76	10.16	12.4	14.67	17.12	19.33	20.09	NA	NA	0.44	0.93	0.35	0.93	2.07	0.86	0.45	0.87	0.57	0.65	0.64	1.4	2.24	2.28	2.45	2.21	0.77
B1	Bias	4	24	0	25	37	29.4	10.9	NA	NA	NA	NA	0.4	0.9	2.89	4.45	8.18	15.28	22.27	27.62	35.38	46.25	51.97	57	70.27	80.46	96.22	105.72	114.64	122.86	NA	0.4	0.5	1.99	1.56	3.73	7.1	6.99	5.35	7.76	10.87	5.72	5.04	13.27	10.19	15.75	9.51	8.92	8.22
B1	Bias	4	25	25	50	29.5	62.5	37.2	NA	NA	NA	NA	NA	0.34	1.86	3.33	7.6	16.5	23.96	28.42	31.34	33.44	34.69	35.73	36.68	39.36	42.29	43.25	43.97	44.78	NA	NA	0.34	1.52	1.47	4.27	8.89	7.46	4.46	2.92	2.11	1.24	1.05	0.95	2.68	2.93	0.96	0.72	0.81
B1	Herm	3	11	75	50	57	89.1	44.1	NA	NA	NA	NA	NA	0.06	0.52	0.97	1.95	3.45	4.29	4.72	5.35	7.36	8.76	9.73	11.56	13.58	16.17	17.83	18.92	20.01	NA	NA	0.06	0.47	0.45	0.97	1.5	0.85	0.43	0.63	2.01	1.39	0.97	1.84	2.02	2.59	1.66	1.09	1.09
B1	Herm	3	12	100	75	65.3	75.6	34.1	NA	NA	NA	NA	0.29	1.1	3.47	5.63	10.25	17.36	21.18	23.56	27.51	34.02	36.29	37.24	37.7	38.14	38.65	39.07	39.45	39.75	NA	0.29	0.81	2.37	2.16	4.62	7.11	3.82	2.37	3.95	6.51	2.27	0.95	0.46	0.45	0.51	0.42	0.38	0.3
B1	Herm	3	14	100	100	72.6	97.3	63.4	NA	NA	NA	NA	0.06	0.44	1.86	3.29	7.16	11.92	13.29	13.83	14.59	16.54	17.91	19.28	20.69	23.52	24.89	25.46	25.7	26.02	NA	0.06	0.38	1.42	1.43	3.86	4.76	1.37	0.54	0.76	1.95	1.38	1.37	1.41	2.83	1.38	0.57	0.23	0.33
B1	Herm	3	16	100	90	54.3	88.1	41.7	NA	NA	NA	NA	NA	NA	0.14	0.28	0.7	1.36	1.69	2.14	3.13	4.63	5.35	6.25	9.45	13.77	16.17	17.02	17.42	17.42	NA	NA	NA	0.14	0.14	0.42	0.66	0.33	0.45	0.99	1.5	0.72	0.9	3.2	4.32	2.4	0.86	0.4	0
B1	Herm	3	17	100	75	52.5	74.7	40.4	NA	NA	NA	NA	NA	0.19	1.07	2.15	4.9	8.82	10.69	11.74	13.57	15.6	17.26	18.08	19.97	22.29	24.37	26.15	26.89	27.5	NA	NA	0.19	0.88	1.07	2.75	3.92	1.87	1.05	1.83	2.04	1.66	0.82	1.89	2.32	2.08	1.78	0.74	0.61
B1	Herm	3	19	NA	NA	NA	NA	28.8	NA	NA	NA	NA	0.03	0.27	1.27	1.83	3.12	4.66	5.37	6.03	7.28	8.59	9.47	10.2	11.25	13.08	14.53	15.05	15.49	15.92	NA	0.03	0.25	0.99	0.56	1.29	1.54	0.71	0.66	1.25	1.31	0.88	0.73	1.06	1.83	1.45	0.52	0.44	0.43
B1	Herm	3	21	0	NA	46.3	60.3	NA	NA	NA	NA	NA	NA	0.21	1.11	2.08	3.43	5.04	6.3	8.13	10.95	14.46	15.9	17.54	20.58	24.35	28.67	30.14	31.13	32.78	NA	NA	0.21	0.89	0.97	1.35	1.61	1.26	1.83	2.82	3.51	1.44	1.63	3.05	3.76	4.32	1.47	1	1.64
B1	Herm	3	23	100	90	45	71.3	19.4	NA	NA	NA	NA	NA	0.07	0.46	0.62	1.16	2.69	3.54	4.32	5.91	7.6	8.03	8.25	8.59	9.24	10.01	10.46	10.8	11.14	NA	NA	0.07	0.39	0.16	0.54	1.53	0.85	0.77	1.6	1.69	0.44	0.22	0.34	0.64	0.77	0.45	0.34	0.35
B1	Herm	3	26	0	33	30	61.3	31.7	NA	NA	NA	NA	NA	1.59	6.94	8.5	11.13	19.56	26.99	36.89	54.02	77.34	88.94	101.87	122.22	140.34	159.1	171.8	178.88	187.35	NA	NA	0.8	5.35	1.57	2.62	8.43	7.43	9.9	17.13	23.32	11.6	12.92	20.36	18.12	18.75	12.71	7.08	8.47
B1	Herm	4	11	25	33	32.9	53.4	25.4	NA	NA	NA	0.06	0.32	0.93	3.12	5.36	9.54	13.36	18.44	22.49	29.45	37.16	42.07	47.81	59.05	76.91	93.65	100.51	105.23	109.33	0.06	0.27	0.61	2.18	2.24	4.18	3.82	5.09	4.05	6.96	7.71	4.91	5.74	11.25	17.85	16.74	6.86	4.72	4.09
B1	Herm	4	12	25	50	42.5	72.6	52.2	NA	NA	NA	NA	NA	NA	0.22	0.7	1.47	4.03	5.76	7.5	8.96	10	10.46	10.8	11.12	11.48	11.77	12.01	12.37	12.71	NA	NA	NA	0.22	0.48	0.78	2.56	1.74	1.74	1.46	1.04	0.46	0.34	0.32	0.35	0.29	0.25	0.35	0.34
B1	Herm	4	13	75	50	49.8	72.8	42.8	NA	NA	NA	NA	NA	0.94	2.98	6.36	11.93	20.65	22.39	23.52	26.07	33.5	36.73	40.25	48.54	56.62	64.97	69.1	73.08	77.81	NA	NA	0.94	2.03	3.38	5.58	8.72	1.73	1.13	2.55	7.43	3.23	3.52	8.29	8.08	8.35	4.13	3.98	4.73
B1	Herm	4	14	50	50	21.2	32.8	19.1	NA	NA	NA	0.15	0.75	2.14	5.61	8.41	11.6	16.47	20.38	24.91	30.92	38.02	42.75	47.72	60.21	69.53	77.57	82.67	85.52	89.57	0.15	0.6	1.39	3.47	2.8	3.18	4.87	3.91	4.53	6.01	7.1	4.73	4.97	12.49	9.32	8.03	5.1	2.85	4.05
B1	Herm	4	16	0	50	27.5	44.9	35	NA	NA	NA	0.05	0.38	1.3	3.28	5.37	9.28	15.53	20.91	23.56	26.33	31.99	34.97	38.69	41.84	45.8	48.32	50.05	51.27	53.07	0.05	0.33	0.92	1.98	2.08	3.91	6.25	5.38	2.64	2.77	5.66	2.98	3.72	3.15	3.96	2.52	1.73	1.21	1.8
B1	Herm	4	17	50	25	67.9	80.7	42.5	NA	NA	NA	NA	0.01	0.41	0.56	1.31	2.3	6.27	7.08	7.3	7.66	8.82	9.2	9.83	10.66	11.26	13.19	13.21	13.51	13.59	NA	0.01	0.41	0.14	0.75	1	3.96	0.81	0.22	0.37	1.16	0.38	0.62	0.84	0.6	1.93	0.02	0.3	0.08
B1	Herm	4	18	0	25	20	25	10.9	NA	NA	NA	NA	NA	0.73	2.94	6.08	9.32	14.45	18.35	20.99	27.41	29.06	31.04	31.94	34.03	34.58	34.88	35.14	35.4	35.4	NA	NA	0.73	2.22	3.13	3.24	5.13	3.9	2.65	6.42	1.65	1.98	0.9	2.08	0.55	0.3	0.26	0.26	0
B1	Herm	4	21	0	NA	24.5	38	33.3	NA	NA	NA	NA	0.3	1.15	4.16	6.94	9.25	14.42	20.6	26.73	35.33	43.51	48.42	53.03	60.82	71.84	81.09	85.58	90.21	94.99	NA	0.3	0.85	3.01	2.78	2.31	5.17	6.18	6.13	8.6	8.18	4.91	4.6	7.79	11.02	9.25	4.49	4.63	4.78
B1	Herm	4	23	0	50	25	36.4	19.8	NA	NA	NA	NA	0.11	0.51	2.13	4.09	7.16	11.71	18.41	25.49	33.22	42.35	46.35	51.23	65.16	79.37	93.65	100.8	109.2	117.91	NA	0.11	0.4	1.62	1.96	3.07	4.55	6.7	7.08	7.73	9.14	4	4.87	13.93	14.22	14.27	7.16	8.4	8.71
B1	Herm	4	24	75	75	81.3	88.5	33.4	NA	NA	NA	NA	0.17	0.61	2.08	3.14	4.61	7.35	7.69	8.05	8.86	10.06	10.61	11.38	13.57	16.34	18.85	20.45	22.24	23.93	NA	0.17	0.44	1.47	1.06	1.47	2.74	0.35	0.36	0.81	1.2	0.55	0.77	2.19	2.77	2.51	1.6	1.79	1.69
B1	Herm	4	25	75	75	56.6	62.1	29.7	NA	NA	NA	NA	0.15	0.24	0.53	0.9	1.94	3.54	4.14	4.55	5.42	6.56	7.06	7.86	9.71	11.13	13.38	14.29	14.98	15.43	NA	0.15	0.1	0.29	0.37	1.04	1.59	0.6	0.41	0.87	1.14	0.5	0.81	1.84	1.42	2.25	0.91	0.68	0.46
B1	Herm	4	26	50	50	51.8	59.4	22.3	NA	NA	NA	NA	0.1	0.48	1.56	2.71	5	8.41	10.33	11.53	13.34	16.42	17.56	19	21.61	24.32	26.42	27.51	27.86	28.27	NA	0.1	0.37	1.09	1.15	2.3	3.4	1.92	1.21	1.81	3.08	1.14	1.43	2.61	2.72	2.1	1.08	0.36	0.41
B1	Herm	4	27	50	50	30.2	53.8	20.3	NA	NA	NA	NA	NA	1.59	3.54	6.24	10.68	17.72	23.35	26.66	33	40.22	43.52	46.79	53.97	59.61	63.65	66.47	68.78	72.92	NA	NA	0.81	1.94	2.7	4.45	7.04	5.63	3.31	6.33	7.22	3.3	3.27	7.18	5.64	4.03	2.83	2.31	4.14
B1	Tovo	3	11	50	25	75.5	75.3	49.4	NA	NA	NA	NA	NA	0.17	1.54	2.18	4.23	8.03	9.36	11.43	14.22	18.25	20.03	20.97	22.59	24.2	24.95	25.53	25.87	25.87	NA	NA	0.17	1.37	0.64	2.05	3.8	1.33	2.07	2.79	4.03	1.79	0.94	1.62	1.61	0.75	0.58	0.35	0
B1	Tovo	3	12	50	25	73.5	93.8	51.9	NA	NA	NA	NA	NA	0.46	2.11	3.2	4.85	7.14	7.86	8.75	9.94	11.75	12.92	14.1	16.36	18.49	19.79	20.52	21.1	22.04	NA	NA	0.46	1.65	1.09	1.65	2.3	0.71	0.89	1.2	1.8	1.17	1.18	2.26	2.12	1.3	0.74	0.58	0.94
B1	Tovo	3	16	50	50	65.4	91.6	40.9	NA	NA	NA	NA	0.18	0.65	2.16	3.29	5.55	8.97	12.47	15.22	18.24	19.35	20.39	21.01	22.56	24.18	25.26	25.81	26.19	26.45	NA	0.18	0.47	1.51	1.14	2.26	3.42	3.49	2.76	3.01	1.11	1.04	0.62	1.55	1.62	1.09	0.55	0.38	0.26
B1	Tovo	3	17	0	25	21.5	46.9	24.1	NA	NA	NA	NA	0.29	1.01	2.31	3.71	5.96	7.85	8.12	8.4	8.69	8.96	9.78	10.33	10.76	11.35	12.28	12.71	13.02	13.23	NA	0.29	0.72	1.31	1.4	2.24	1.89	0.28	0.28	0.28	0.27	0.83	0.55	0.43	0.6	0.93	0.42	0.31	0.22
B1	Tovo	3	18	0	10	49.8	45.3	25.9	NA	NA	NA	NA	0.12	0.54	2.26	4.99	9.86	17.58	25.46	33	41.84	49.75	56.86	62.69	74.48	88.52	98.34	108.23	117.44	125.64	NA	0.12	0.42	1.72	2.73	4.86	7.72	7.88	7.54	8.84	7.91	7.11	5.83	11.79	14.04	9.82	9.9	9.21	8.19
B1	Tovo	3	19	50	25	41.3	67.8	36.3	NA	NA	NA	NA	0.12	0.54	2.26	4.99	9.86	17.58	25.46	33	41.84	49.75	56.86	62.69	74.48	88.52	98.34	108.23	117.44	125.64	NA	0.12	0.42	1.72	2.73	4.86	7.72	7.88	7.54	8.84	7.91	7.11	5.83	11.79	14.04	9.82	9.9	9.21	8.19
B1	Tovo	3	20	0	10	27.9	35.9	27.6	NA	NA	NA	NA	0.31	1.19	3.7	6.06	10.09	14.66	18.04	20.69	25.56	32.81	36.12	40.57	50.84	59.26	66.57	70.8	73.99	78.69	NA	0.31	0.89	2.51	2.36	4.02	4.58	3.37	2.66	4.87	7.26	3.31	4.45	10.27	8.42	7.31	4.23	3.19	4.7
B1	Tovo	3	21	0	25	33	55.6	22.9	NA	NA	NA	NA	0.3	1.15	4.16	6.94	9.25	14.42	20.6	26.73	35.33	43.51	48.42	53.03	60.82	71.84	81.09	85.58	90.21	94.99	NA	0.3	0.85	3.01	2.78	2.31	5.17	6.18	6.13	8.6	8.18	4.91	4.6	7.79	11.02	9.25	4.49	4.63	4.78
B1	Tovo	3	22	0	25	68.7	87.2	49.4	NA	NA	NA	NA	0.49	1.42	2.72	3.3	3.79	4.9	5.31	5.79	6.96	8.86	10.25	11.58	14.48	19.44	25.71	29.27	31.78	35.99	NA	0.49	0.93	1.29	0.58	0.49	1.11	0.41	0.48	1.17	1.9	1.4	1.32	2.91	4.95	6.27	3.56	2.51	4.22
B1	Tovo	3	23	25	50	72	88.4	35.9	NA	NA	NA	NA	0.27	0.9	2.76	4.74	6.73	10.75	12.55	13.46	14.96	16.75	18.21	19.54	20.4	22.58	24.28	25.62	26.62	27.53	NA	0.27	0.63	1.86	1.98	1.99	4.02	1.79	0.92	1.5	1.79	1.46	1.33	0.86	2.17	1.7	1.34	1	0.92
B1	Tovo	3	24	50	33	57.8	80.6	36.9	NA	NA	NA	NA	0.34	0.75	2.15	3.69	5.67	9.51	12.39	15.43	19.68	24.27	27.26	30.15	35.64	39.11	40.41	40.79	41.13	41.37	NA	0.34	0.41	1.4	1.54	1.98	3.84	2.88	3.04	4.25	4.59	2.99	2.89	5.48	3.47	1.3	0.38	0.34	0.24
B1	Tovo	3	25	0	50	55	88.1	56.3	NA	NA	NA	NA	0.11	0.62	2.3	3.71	6.16	10.16	11.92	14.25	17.12	18.15	19.41	20.68	22.68	25.04	27.72	28.26	28.62	29.17	NA	0.11	0.51	1.69	1.41	2.45	4	1.76	2.33	2.87	1.03	1.27	1.27	1.99	2.36	2.68	0.54	0.36	0.55
B1	Tovo	3	27	25	NA	93.7	98.4	NA	NA	NA	NA	NA	0.38	0.98	3.04	5.29	8.01	14.44	16.08	17.26	17.64	17.98	18.45	18.75	19.26	21.08	22.26	22.8	23.19	23.59	NA	0.38	0.61	2.06	2.25	2.72	6.42	1.64	1.18	0.38	0.35	0.47	0.3	0.5	1.82	1.18	0.54	0.39	0.4
B1	Tovo	4	12	25	NA	84.4	100	NA	NA	NA	NA	NA	NA	NA	1.14	2.62	4.68	9.09	12.1	14.88	18.99	26.59	32.09	41.59	55.74	68.1	79.44	88.84	97.45	106.54	NA	NA	NA	1.14	1.48	2.06	4.4	3.01	2.78	4.11	7.6	5.5	9.5	14.15	12.37	11.34	9.4	8.61	9.09
B1	Tovo	4	16	75	50	63.4	95.6	45.9	NA	NA	NA	NA	NA	0.15	0.95	1.21	1.52	2.15	2.44	2.75	3.05	3.71	4.34	5.16	6.44	8.33	9.6	10.28	11.26	12.46	NA	NA	0.15	0.79	0.26	0.32	0.63	0.29	0.31	0.3	0.65	0.63	0.82	1.28	1.89	1.27	0.68	0.98	1.2
B1	Tovo	4	17	0	25	40	63.1	22	NA	NA	NA	NA	NA	0.18	0.81	1.6	3.2	5.33	5.66	5.94	6.3	6.75	7.18	7.58	8.15	9.04	9.94	10.27	10.49	10.74	NA	NA	0.18	0.63	0.79	1.6	2.13	0.33	0.29	0.36	0.45	0.43	0.4	0.57	0.89	0.9	0.33	0.22	0.24
B1	Tovo	4	18	0	33	60.5	65.6	46.3	NA	NA	NA	NA	0.22	0.46	1.21	1.65	2.98	4.95	6.37	7.49	9.71	13.57	16.04	19.02	23.89	27.03	29.66	30.81	31.89	33.29	NA	0.22	0.24	0.74	0.45	1.33	1.97	1.42	1.12	2.21	3.86	2.47	2.98	4.87	3.14	2.63	1.15	1.07	1.41
B1	Tovo	4	19	0	25	64.3	62.5	41.9	NA	NA	NA	NA	0.06	0.15	0.53	0.85	2.33	4.35	5.6	6.37	7.47	9.4	10.13	10.64	11.37	13.87	15.26	15.64	16.15	17.01	NA	0.06	0.09	0.38	0.32	1.48	2.02	1.24	0.78	1.1	1.93	0.73	0.5	0.73	2.51	1.39	0.38	0.51	0.86
B1	Tovo	4	20	0	50	26	55.6	33.4	NA	NA	NA	NA	NA	0.11	0.83	1.75	3.73	7.02	9.05	10.13	11.1	11.84	12.44	12.92	13.79	15.09	15.86	16.19	16.39	16.75	NA	NA	0.11	0.72	0.91	1.98	3.29	2.02	1.08	0.97	0.74	0.6	0.47	0.87	1.3	0.77	0.33	0.2	0.35
B1	Tovo	4	21	100	90	48.4	78.8	44.4	NA	NA	NA	0.07	0.49	1.01	1.86	2.93	4.47	6.76	7.98	9.1	10.07	11.07	11.55	12.05	12.31	12.63	12.95	13.11	13.26	13.49	0.07	0.42	0.52	0.85	1.06	1.54	2.3	1.22	1.12	0.97	1	0.48	0.5	0.26	0.32	0.32	0.16	0.15	0.24
B1	Tovo	4	23	50	33	28.1	71.3	24.4	NA	NA	NA	NA	NA	NA	2.78	4.68	6.73	10.04	11.54	13.12	15.89	19.56	22.37	23.81	26.4	30.4	35.85	39.88	43.09	47.41	NA	NA	NA	2	1.89	2.05	3.31	1.5	1.58	2.77	3.67	2.81	1.43	2.59	4	5.45	4.03	3.21	4.32
B1	Tovo	4	24	0	20	20	41.9	22.8	NA	NA	NA	0.09	0.46	1.34	3.03	4.78	6.66	10.45	11.97	12.76	13.79	15.76	16.84	17.36	18.53	20.31	21.63	22.05	22.61	23.14	0.09	0.37	0.87	1.69	1.75	1.88	3.79	1.52	0.79	1.04	1.97	1.07	0.52	1.17	1.78	1.32	0.43	0.56	0.53
B1	Tovo	4	25	75	50	54.3	63.8	45.9	NA	NA	NA	NA	NA	NA	7.03	9.2	11.1	13.24	16.06	18.53	21.49	22.59	23.41	24.3	26.29	28.19	30.14	31.06	32.04	33.36	NA	NA	NA	7.03	2.17	1.9	2.13	2.82	2.47	2.97	1.1	0.82	0.88	1.99	1.91	1.95	0.92	0.98	1.31
P8	Bias	1	1	0	25	34.7	35.9	14.6	4	0.1	0.75	NA	NA	0.32	1.44	2.25	5.18	11.74	24.26	34.85	41.12	44.48	49.89	59.65	79.61	98.77	117.94	127.06	134	145.6	NA	NA	0.34	1.19	0.85	3.17	6.56	12.52	10.59	6.27	3.37	5.4	9.76	19.96	19.16	19.17	9.12	6.94	11.6
P8	Bias	1	4	0	50	56.3	69.6	29.1	0.8	0.3	0.5	NA	NA	NA	0.14	0.25	0.72	1.89	2.65	3.16	3.43	4.67	5.22	6.79	9.64	12.44	15.91	17.5	18.9	21.06	NA	NA	NA	0.14	0.11	0.47	1.17	0.75	0.51	0.27	1.24	0.56	1.56	2.85	2.8	3.47	1.59	1.4	2.16
P8	Bias	1	6	0	25	44.7	65	19.4	9.3	0.2	1	NA	NA	NA	0.26	0.54	2.39	6.42	15.29	22.02	27.43	32.69	37.8	46.5	63.67	76.83	89.26	97.4	102.95	112.03	NA	NA	NA	0.26	0.28	1.85	4.03	8.87	6.73	5.4	5.27	5.11	8.69	17.18	13.16	12.43	8.15	5.55	9.07
P8	Bias	1	8	0	50	38.6	60.9	34.7	0.8	2.3	0.75	NA	NA	0.19	0.78	1.34	2.07	5.05	5.5	6.41	7.38	7.94	9.02	9.57	11.35	14.83	17.38	17.82	18.01	18.65	NA	NA	0.19	0.59	0.55	0.73	2.98	0.45	0.91	0.97	0.56	1.08	0.55	1.79	3.47	2.55	0.44	0.19	0.64
P8	Bias	1	9	0	75	49	67.8	52.7	7.8	12.3	1.25	NA	NA	NA	NA	NA	1.11	2.86	3.91	4.58	4.96	5.59	6.33	6.82	8.54	10.86	12.3	12.99	14.07	15.88	NA	NA	NA	NA	NA	0.32	1.75	1.06	0.67	0.38	0.64	0.73	0.49	1.72	2.32	1.45	0.69	1.08	1.81
P8	Bias	1	10	0	90	58.1	67.8	16.6	NA	15.6	0.5	NA	NA	0.13	0.55	1	1.71	4.1	6	7.13	7.66	13.25	15.15	18.79	23.26	26.39	29.68	31.01	32.6	35.08	NA	NA	0.13	0.42	0.45	0.71	2.39	1.9	1.12	0.54	5.58	1.9	3.64	4.48	3.12	3.29	1.32	1.59	2.48
P8	Bias	1	12	0	10	41.3	40	24.2	0.8	2.3	1.25	NA	NA	NA	0.77	1.44	2	4.69	8.42	10.5	11.62	13.18	15.51	19.68	25.26	32.15	36.36	38.05	39.99	42.7	NA	NA	NA	0.77	0.67	0.56	2.69	3.73	2.08	1.12	1.56	2.33	4.17	5.58	6.9	4.21	1.69	1.93	2.71
P8	Bias	1	13	0	5	22.8	30	12.6	3.8	4.6	1.25	NA	NA	NA	0.88	1.36	2.32	5	6.55	8.23	9.42	10.03	11.89	14.3	20.39	25.09	28.99	30.09	31.46	34.55	NA	NA	NA	0.88	0.48	0.96	2.67	1.56	1.68	1.19	0.61	1.86	2.41	6.09	4.7	3.89	1.1	1.37	3.1
P8	Bias	1	15	0	20	21.5	56.9	12.6	5.8	0.4	1.5	NA	NA	NA	0.08	3.03	6.6	12.03	16.83	19.22	20.46	25.09	27.36	30.86	35.29	39.05	44.33	47.77	51.73	54.42	NA	NA	NA	0.08	0.94	3.57	5.43	4.8	2.39	1.24	4.63	2.26	3.51	4.43	3.76	5.28	3.44	3.96	2.7
P8	Bias	1	16	0	0	60.6	63.4	9.6	5	2.3	0.75	NA	0.11	0.38	1.18	1.69	2.97	7.1	10.73	13.22	14.81	18.9	22.13	25.05	30.49	35.9	40.84	42.72	46.52	52.24	NA	0.11	0.27	0.79	0.51	1.27	4.13	3.63	2.49	1.58	4.09	3.23	2.93	5.44	5.41	4.94	1.88	3.79	5.73
P8	Bias	2	1	0	33	36	53.1	23.6	9.3	1.2	0.5	NA	0.06	0.19	0.42	0.74	2.98	6.56	10.19	13.09	15.64	21.47	25.22	38.79	53.23	66.6	79.71	86.33	93.72	103.9	NA	0.06	0.13	0.23	0.32	2.24	3.59	3.63	2.89	2.56	5.83	3.74	13.58	14.44	13.37	13.11	6.62	7.39	10.18
P8	Bias	2	2	0	50	53	65.6	22.9	8.3	1.2	0.75	NA	NA	NA	0.65	1.31	3.5	6.68	8.78	11.94	15.07	19.55	22.5	28	41.3	54.2	66.69	75.84	86.29	98.06	NA	NA	NA	0.69	0.81	2.19	3.18	2.1	3.16	3.13	4.48	2.95	5.51	13.3	12.89	12.5	9.15	10.45	11.76
P8	Bias	2	3	0	50	78	80.3	26.6	17.5	7.2	1.25	NA	NA	NA	NA	0.67	2.17	6.47	7.07	8.28	9.33	13.49	15.05	19.82	24	27.65	31.99	34.05	36.45	41.67	NA	NA	NA	NA	0.61	1.35	4.12	0.6	1.21	1.06	4.16	1.56	4.77	4.18	3.65	4.34	2.06	2.39	5.23
P8	Bias	2	4	0	33	71.8	84.4	21.3	11.3	2.2	3.75	NA	NA	0.21	0.44	0.61	1.69	3.71	4.5	5.25	6.03	8.71	9.83	10.48	13.3	17.44	21.16	22.56	23.92	27.14	NA	NA	0.21	0.23	0.18	1.08	2.02	0.79	0.74	0.78	2.69	1.12	0.64	2.82	4.14	3.72	1.4	1.36	3.22
P8	Bias	2	5	0	50	49.8	49.4	30.3	4.3	0.4	0.5	NA	NA	NA	NA	0.43	2.38	5.64	8.51	12.35	15.13	18.99	21.36	27.02	39.78	51.79	64.8	71.08	93.62	106.5	NA	NA	NA	NA	0.46	2.09	3.49	2.94	3.71	2.78	3.86	2.37	5.66	12.76	12.01	13.02	6.28	22.54	12.88
P8	Bias	2	6	0	75	55.8	70	35	14.3	4.7	2	NA	NA	NA	0.14	0.23	0.57	1.55	2.43	2.87	3.26	6.89	7.53	9.86	14.66	18.39	22.8	23.96	25.42	28.7	NA	NA	NA	0.14	0.09	0.34	0.98	0.87	0.44	0.39	3.63	0.64	2.33	4.8	3.73	4.41	1.16	1.45	3.28
P8	Bias	2	7	0	25	54	66.6	15.9	5	4.1	2	NA	NA	NA	0.21	0.55	1.93	5.1	9.1	11.08	12.91	16.49	19.31	26.34	35.18	42.84	50.34	54.69	59.38	65.23	NA	NA	NA	0.21	0.34	1.38	3.17	3.99	1.98	1.83	3.58	2.82	7.02	8.85	7.66	7.5	4.34	4.7	5.84
P8	Bias	2	8	0	10	10	30.7	13.3	5	0.7	0.5	NA	0.06	0.23	0.64	1.23	3.7	8.2	15.91	22.32	26.84	34.39	39.71	50.61	65.8	79.38	91.05	96.63	103.28	108.49	NA	0.06	0.17	0.41	0.59	2.47	4.51	7.71	6.41	4.52	7.56	5.31	10.91	15.19	13.58	11.67	5.58	6.64	5.21
P8	Bias	2	11	0	50	21.5	35.6	34.1	0.5	0.2	0.5	NA	NA	NA	0.15	0.41	0.76	2.52	3.21	4.06	4.78	5.72	6.96	8.07	12.2	16.76	20.35	20.98	22.31	25.64	NA	NA	NA	0.15	0.25	0.36	1.76	0.69	0.85	0.72	0.95	1.24	1.11	4.13	4.56	3.59	0.63	1.33	3.33
P8	Bias	2	12	0	33	66.6	77.8	30	1.8	2.1	2.5	NA	NA	NA	0.18	0.44	0.89	2.81	4.23	5.8	7.31	11.01	13.37	16.65	26.08	34.28	41.34	45.12	49.7	56.49	NA	NA	NA	0.18	0.26	0.44	1.92	1.42	1.57	1.51	3.7	2.36	3.27	9.44	8.2	7.06	3.78	4.57	6.8
P8	Bias	2	13	0	10	53.5	67.2	20.4	1.8	0.9	1	NA	NA	NA	NA	0.37	1.39	4.16	8.47	10.5	12.59	15.2	17.92	22.82	29.85	37.05	43.28	45.83	50.05	55.5	NA	NA	NA	NA	0.37	1.01	2.77	4.31	2.03	2.09	2.62	2.72	4.9	7.03	7.2	6.23	2.56	4.22	5.45
P8	Bias	2	15	0	10	48.7	62.2	18.3	4	3.6	6	NA	NA	NA	1.05	1.58	3.06	7.62	10.69	12.63	13.55	15.42	17.31	18.57	22.52	29.46	35.97	38.8	40.93	45.31	NA	NA	NA	1.05	0.53	1.48	4.56	3.07	1.94	0.91	1.87	1.89	1.27	3.94	6.95	6.51	2.83	2.12	4.38
P8	Bias	2	16	0	10	54.5	49.4	18.3	3	5.8	1	NA	0.1	0.38	1.22	1.73	3.01	7.14	10.76	13.23	14.83	18.78	22.19	25.08	30.5	35.75	40.83	42.75	46.31	51.89	NA	0.1	0.28	0.84	0.51	1.29	4.13	3.62	2.46	1.6	3.95	3.41	2.9	5.42	5.24	5.08	1.92	3.56	5.58
P8	Bias	2	17	0	50	39.5	66.9	27.8	5.3	6.6	0.25	NA	NA	NA	0.17	0.29	0.85	2.04	2.66	3.02	3.28	5.38	6.85	10.07	15.32	21.34	27.65	30.57	34.87	39.59	NA	NA	NA	0.17	0.12	0.55	1.19	0.62	0.37	0.26	2.1	1.46	3.23	5.25	6.02	6.3	2.92	4.3	4.72
P8	Herm	1	1	0	20	37.7	45	23.6	6.3	3.7	6	NA	NA	NA	0.18	0.37	2.07	5.52	9.27	15.51	21.94	23.1	26.67	38.11	56.77	67.1	77.9	79.6	81.28	87.69	NA	NA	NA	0.18	0.19	1.7	3.45	3.75	6.24	6.43	1.17	3.56	11.45	18.66	10.33	10.79	1.7	1.68	6.41
P8	Herm	1	5	0	10	23.6	40.3	6.4	3	0.1	0.25	NA	0.01	0.38	1.1	1.32	3.03	7.35	14.79	22.21	27.53	33.64	38.28	48.54	60.88	71.07	81.35	86.25	92.51	102.26	NA	0.01	0.36	0.72	0.23	1.71	4.32	7.44	7.41	5.33	6.11	4.63	10.27	12.34	10.19	10.28	4.9	6.27	9.74
P8	Herm	1	7	0	10	38.2	52.2	36.3	10.3	6.8	0.25	NA	NA	0.18	0.68	0.94	1.58	5.21	10.12	14.5	18.61	23.12	26.85	30.58	42.09	54.71	63.95	66.04	67.77	70.85	NA	NA	0.2	0.57	0.29	0.92	3.67	4.91	4.38	4.11	4.51	3.72	3.74	11.51	12.62	9.25	2.09	1.73	3.07
P8	Herm	1	8	0	30	48	51.9	35	40	8.2	2.25	NA	NA	NA	NA	0.35	1.54	5.08	7.75	11.24	15.79	24.68	28.39	34.91	44.96	53.25	62.47	65.23	73.2	82.26	NA	NA	NA	NA	0.35	1.19	3.54	2.66	3.49	4.55	8.89	3.71	6.52	10.06	8.29	9.21	2.76	7.97	9.06
P8	Herm	1	11	0	50	62	78.4	50.6	15	26.3	15.75	NA	NA	NA	0.2	0.36	0.67	1.7	2.42	2.55	2.62	3.52	4.19	5.32	7.09	9.22	11.11	11.61	13.16	16.26	NA	NA	NA	0.2	0.16	0.31	1.04	0.71	0.14	0.07	0.9	0.67	1.13	1.77	2.13	1.89	0.5	1.55	3.1
P8	Herm	1	12	0	10	25	37.2	16.5	3	1.2	0.25	NA	0.07	0.18	0.54	1.08	2.22	5.5	7.89	10.39	12.12	13.84	15.68	16.88	20.43	23.31	24.77	25.66	27.17	28.97	NA	0.08	0.13	0.44	0.65	1.3	3.29	2.39	2.5	1.73	1.71	1.84	1.19	3.56	2.88	1.46	0.89	1.51	1.8
P8	Herm	1	13	0	50	55.2	72.8	39.1	4.3	1.3	0.25	NA	NA	NA	0.18	0.57	1.96	3.32	4.08	5.31	6.55	8	9.53	10.37	13.09	16.09	18.46	19.11	21.09	25.21	NA	NA	NA	0.22	0.46	1.65	1.94	0.77	1.23	1.24	1.45	1.53	0.84	2.72	3	2.37	0.65	1.98	4.13
P8	Herm	2	1	0	25	27	63.8	33.4	15	4.2	0.75	NA	NA	NA	0.34	1.19	2.3	6.28	6.45	8.23	10.99	14.39	16.89	22.68	30.33	39.55	47.87	49.86	51.3	55.59	NA	NA	NA	0.34	0.84	1.11	3.99	0.16	1.78	2.76	3.41	2.5	5.79	7.65	9.22	8.33	1.98	1.44	4.29
P8	Herm	2	3	0	75	28	41.9	18.3	2.8	0	0.75	NA	NA	NA	0.17	0.41	1.26	2.68	5.81	7.61	9.08	9.8	10.73	13.41	18.85	24.34	29.53	31.38	34.16	39.89	NA	NA	NA	0.17	0.24	0.85	1.42	3.13	1.81	1.47	0.71	0.94	2.68	5.44	5.48	5.2	1.85	2.78	5.72
P8	Herm	2	4	0	33	45	52.5	20.6	1.8	0.2	5.25	NA	NA	NA	0.17	0.61	1.41	3.65	5.97	8.91	11.66	15.41	16.93	21.83	33.07	46.5	59.48	66.04	82.52	96.66	NA	NA	NA	0.15	0.4	1.07	2.24	2.33	2.93	2.75	3.74	1.53	4.9	11.24	13.43	12.98	6.56	16.48	14.14
P8	Herm	2	8	0	50	21.3	29.7	18.8	4.8	0	0.5	NA	0.04	0.11	0.53	0.95	1.42	3.51	7.25	9.86	10.03	11.38	13.45	18.76	28.84	38.75	47.2	50.7	53.36	59.92	NA	0.05	0.09	0.53	0.54	0.6	2.66	4.76	3.32	1.65	1.35	2.06	5.31	10.08	9.91	8.45	3.49	2.66	6.57
P8	Herm	2	9	0	50	49	74.7	14.5	12.3	9.2	0.25	NA	NA	NA	0.32	0.6	1.15	2.26	3.41	4.14	4.77	5.39	6.24	8.13	11.79	15.41	19.23	20.15	23.73	28.31	NA	NA	NA	0.32	0.28	0.55	1.12	1.15	0.73	0.63	0.62	0.85	1.89	3.65	3.62	3.82	0.92	3.58	4.58
P8	Herm	2	15	0	NA	27.9	37.5	13.7	2.5	0	0.25	NA	0.08	0.11	0.24	0.38	0.97	1.82	2.1	2.64	3.32	3.55	4.17	5.21	9.48	10.64	12.53	13.05	13.28	13.51	NA	0.08	0.03	0.13	0.14	0.59	0.85	0.29	0.54	0.67	0.23	0.62	1.04	4.27	1.16	1.89	0.52	0.23	0.23
P8	Tovo	1	4	0	50	73.3	88.8	47.2	10	5.9	0.5	NA	NA	NA	NA	0.14	0.61	1.79	2.54	3.22	3.64	6.52	7.48	9.43	13.76	17.19	19.35	21.62	23.82	26.32	NA	NA	NA	NA	0.14	0.47	1.17	0.75	0.69	0.41	2.88	0.96	1.95	4.32	3.44	2.16	2.27	2.2	2.5
P8	Tovo	1	5	0	50	33.2	52.5	36.3	21.3	2.3	0.25	NA	NA	NA	0.18	0.42	1.45	3.72	5.38	7.6	10.09	14.53	17.25	26.3	36.83	47.43	55.15	59.16	65.62	72.77	NA	NA	NA	0.18	0.24	1.03	2.27	1.67	2.22	2.49	4.44	2.72	9.05	10.53	10.59	7.72	4.01	6.46	7.15
P8	Tovo	1	6	0	NA	61.5	74.1	9.4	5.5	0.1	0.5	NA	NA	NA	0.21	0.54	1.94	3.91	5.39	7.1	7.75	8.22	8.96	11.1	13.35	14.51	15.18	15.86	16.64	17.1	NA	NA	NA	0.21	0.33	1.4	1.97	1.48	1.71	0.65	0.47	0.74	2.14	2.25	1.16	0.67	0.68	0.79	0.46
P8	Tovo	1	8	0	25	85.8	80	20.8	8	0.3	2	NA	NA	NA	NA	0.33	1	2.41	2.73	3.22	3.99	5.08	6.03	7.13	10.39	11.89	14.38	15.53	16.15	17.17	NA	NA	NA	NA	0.33	0.67	1.41	0.32	0.49	0.77	1.09	0.95	1.1	3.26	1.5	2.49	1.15	0.63	1.01
P8	Tovo	1	9	0	75	68	63.1	33.8	9.3	0.1	3	NA	NA	NA	0.21	0.39	0.61	1.99	3.87	4.93	5.62	6.96	8.24	10.65	13.13	15.3	16.7	17.73	18.46	19.04	NA	NA	NA	0.21	0.17	0.22	1.39	1.88	1.06	0.68	1.34	1.28	2.41	2.48	2.17	1.4	1.02	0.73	0.58
P8	Tovo	1	10	0	10	53.8	58.1	40.9	5	4.1	0.25	NA	NA	NA	0.13	0.31	0.48	1.25	1.96	2.55	3.01	4.36	5.26	6.8	11.12	15.3	20.39	22.29	23.99	26.87	NA	NA	NA	0.13	0.18	0.17	0.77	0.71	0.59	0.46	1.35	0.9	1.55	4.32	4.18	5.1	1.9	1.7	2.88
P8	Tovo	1	11	0	10	37.5	46.9	16.1	3	0	0.5	NA	NA	0.09	0.59	1.08	2.33	5.61	11.9	16.15	20.63	27.09	31.95	39.16	53.33	69.03	89.4	96.42	100.85	113.75	NA	NA	0.09	0.5	0.49	1.26	3.28	6.28	4.25	4.48	6.46	4.86	7.21	14.17	15.7	20.37	7.02	4.43	12.9
P8	Tovo	1	13	0	50	46.4	42.5	30.4	1.3	0.8	1	NA	NA	NA	0.87	1.41	1.95	6.95	10.05	12.28	14.32	17.97	20.88	23.24	33.25	43.53	52.36	54.22	58.15	63.53	NA	NA	NA	0.87	0.53	0.54	5	3.1	2.23	2.04	3.65	2.91	2.36	10.02	10.27	8.83	1.87	3.92	5.38
P8	Tovo	1	14	0	50	47	58.8	29.4	0.8	0.1	1.25	NA	NA	NA	NA	0.05	0.27	1.9	3.1	3.89	4.34	4.71	5.06	5.59	6.84	7.55	8.24	8.76	9.24	10.29	NA	NA	NA	NA	0.05	0.22	1.64	1.2	0.79	0.45	0.37	0.35	0.53	1.25	0.71	0.69	0.52	0.47	1.05
P8	Tovo	1	15	0	50	35	47.2	31.7	0.8	0.7	0.25	NA	0.02	0.08	0.31	0.48	1.01	2.97	4.47	5.61	6.23	6.92	7.98	9.01	12.07	14.45	17.47	18.23	19.26	20.53	NA	0.02	0.06	0.23	0.18	0.53	1.96	1.5	1.14	0.62	0.69	1.06	1.03	3.07	2.37	3.02	0.76	1.03	1.27
P8	Tovo	1	17	0	20	48.4	52.5	27.8	6	1.9	0.25	NA	NA	NA	0.36	0.58	0.74	1.81	3.03	4.27	5.62	7.33	9.83	14.23	22.92	30	37.06	40	43.44	48.71	NA	NA	NA	0.36	0.22	0.16	1.07	1.23	1.24	1.34	1.72	2.49	4.4	8.69	7.08	7.05	2.94	3.44	5.27
P8	Tovo	2	2	0	50	22.6	53.1	33.8	27.5	0.1	0.25	NA	NA	0.21	0.75	1.46	2.48	6.31	10.12	12.57	14.99	17.77	20.52	26.12	35.98	43.3	51.6	56.83	60.15	66.1	NA	NA	0.21	0.54	0.71	1.02	3.83	3.81	2.45	2.42	2.78	2.75	5.61	9.86	7.32	8.3	5.23	3.32	5.95
P8	Tovo	2	3	0	50	73.5	77.2	16.7	13	0.2	3.75	NA	NA	NA	0.23	0.55	1.59	3.5	4.38	5.25	6.49	11.75	13.69	16.61	22.3	25.54	27.66	29.22	30.49	31.87	NA	NA	NA	0.23	0.32	1.03	1.91	0.88	0.87	1.24	5.27	1.94	2.92	5.69	3.24	2.12	1.56	1.27	1.38
P8	Tovo	2	4	0	10	57	60.3	18.8	22	0.3	1.25	NA	NA	0.13	0.41	0.85	2.19	4.67	6.7	8.56	11.02	15.31	18.41	27.73	40.99	51.91	61.72	68.82	75.57	84.18	NA	NA	0.13	0.28	0.45	1.34	2.48	2.03	1.86	2.46	4.29	3.1	9.32	13.27	10.92	9.81	7.1	6.75	8.62
P8	Tovo	2	7	0	50	62.3	85.8	21.4	18.3	12.5	0.5	NA	NA	0.3	0.57	0.92	1.83	3.82	4.78	6.11	7.33	8.11	9.22	12.2	15.74	19.34	23.39	25.5	27.7	29.55	NA	NA	0.3	0.28	0.34	0.92	1.99	0.96	1.33	1.23	0.78	1.1	2.99	3.53	3.61	4.05	2.1	2.2	1.85
P8	Tovo	2	8	0	5	35.9	56.3	12.8	38.8	0	1	NA	NA	NA	0.5	0.78	2.43	5.92	10.09	13.07	15.3	18.13	20.63	24.76	30.17	33.43	34.87	36.49	38.69	40.34	NA	NA	NA	0.5	0.28	1.65	3.48	4.18	2.97	2.23	2.83	2.5	4.13	5.41	3.26	1.45	1.61	2.21	1.65
P8	Tovo	2	9	0	5	30.5	52.8	16.7	6.5	0.8	1.25	NA	NA	0.09	1.35	2.28	5.28	11.85	19.08	25.02	28.85	35.89	41.52	54.75	74.42	93.7	112.72	122.62	142.7	157.08	NA	NA	0.09	1.25	0.93	3	6.57	7.22	5.94	3.83	7.04	5.63	13.23	19.66	19.28	19.03	9.89	20.09	14.38
P8	Tovo	2	10	0	10	29.8	50	11.1	2.3	0.1	0.5	NA	NA	NA	0.29	0.57	1.01	2.48	3.52	4.64	5.93	6.36	7.38	8.01	11.23	13.21	15.54	16.19	16.68	18.71	NA	NA	NA	0.29	0.28	0.44	1.47	1.04	1.12	1.29	0.43	1.02	0.62	3.22	1.98	2.33	0.66	0.48	2.03
P8	Tovo	2	11	0	20	43.4	60.6	4.9	4.8	2.5	0.5	NA	NA	0.06	0.76	1.48	3.34	8.22	13.29	15.91	18.47	21.11	23.53	27.13	36.91	45.23	56.85	59.62	61.06	66.76	NA	NA	0.06	0.7	0.71	1.87	4.88	5.07	2.62	2.56	2.64	2.42	3.59	9.78	8.32	11.63	2.77	1.44	5.69
P8	Tovo	2	12	0	50	29.5	69.7	33.1	4	3.2	1.75	NA	NA	NA	NA	0.17	0.37	2.18	2.48	2.81	3.44	3.96	4.86	5.33	8.06	10.58	13.2	13.83	14.43	16.55	NA	NA	NA	NA	0.17	0.2	1.81	0.3	0.33	0.64	0.52	0.9	0.47	2.74	2.51	2.63	0.63	0.6	2.11
P8	Tovo	2	13	0	50	49	74.3	63.8	8.3	39.2	10	NA	NA	0.19	0.77	1.03	1.26	3.02	3.12	3.23	3.36	4.39	4.95	6.45	8.61	10.39	11.96	12.35	12.63	14.22	NA	NA	0.19	0.58	0.26	0.23	1.76	0.09	0.12	0.13	1.03	0.56	1.51	2.16	1.78	1.57	0.39	0.28	1.59
P8	Tovo	2	15	0	100	63.5	69.1	19.7	3.3	24.8	1.25	NA	NA	NA	0.45	0.76	0.95	1.32	1.68	2.01	2.4	5.81	7.16	9.02	15.83	22.15	27.74	29.11	31.43	38	NA	NA	NA	0.45	0.31	0.19	0.37	0.36	0.33	0.39	3.41	1.35	1.86	6.81	6.32	5.59	1.37	2.32	6.58
P8	Tovo	2	16	0	25	59	79.7	41.9	8	46.7	0.5	NA	NA	NA	0.21	0.39	0.48	0.86	1.01	1.2	1.47	2.34	3.03	4.68	6.24	8.32	9.42	10.16	10.55	11.26	NA	NA	NA	0.21	0.18	0.1	0.38	0.15	0.18	0.27	0.88	0.69	1.65	1.56	2.08	1.1	0.74	0.39	0.71
P8	Tovo	2	17	0	75	36.5	62.5	36.6	3.3	26.3	1.25	NA	NA	0.06	1.18	2.1	2.5	6.16	6.92	8.41	10.97	11.88	14.9	18.17	29.63	38.88	47.48	51.09	58.34	71.15	NA	NA	0.06	1.12	0.92	0.4	3.66	0.76	1.49	2.56	0.91	3.03	3.27	11.46	9.25	8.6	3.62	7.25	12.81
